# Supplementary material for: Electrochemical Determination of 17-β-Estradiol Using a Glassy Carbon Electrode Modified with α-Fe2O3 Nanoparticles Supported on Carbon Nanotubes
Source: Molecules. 2023 Aug 31;28(17):6372. doi: 10.3390/molecules28176372 (PMC10489867; doi:10.3390/molecules28176372)
Supplement: Supplementary file 1 [file molecules-28-06372-s001.zip]

Archive with 1 entries (1 files):
- molecules-2556540-supplementary.pdf
